# Supplementary material for: (E)-1-(3-(3-Hydroxy-4-Methoxyphenyl)-1-(3,4,5-Trimethoxyphenyl)allyl)-1H-1,2,4-Triazole and Related Compounds: Their Synthesis and Biological Evaluation as Novel Antimitotic Agents Targeting Breast Cancer
Source: Pharmaceuticals (Basel). 2025 Jan 17;18(1):118. doi: 10.3390/ph18010118 (PMC11769294; doi:10.3390/ph18010118)
Supplement: Supplementary file 1 [file pharmaceuticals-18-00118-s001.zip]

Archive with 1 entries (1 files):
- pharmaceuticals-3361293-supplementary.pdf
